# Supplementary material for: Pituitary neuroendocrine tumors with PIT1/SF1 co-expression show distinct clinicopathological and molecular features
Source: Acta Neuropathol. 2024 Jan 16;147(1):16. doi: 10.1007/s00401-024-02686-1 (PMC10791732; doi:10.1007/s00401-024-02686-1)
Supplement: Supplementary file 3 — Supplementary Table 1: Overview of patient/sample characteristics of the in-house case series (XLSX 23 KB) [file 401_2024_2686_MOESM3_ESM.xlsx]

## Sheet: Supplementary Table 1
ID	Histology (granulation)	PIT1	SF1	TPIT	Eosinophilia	GH expression (% tumor cells)	Intratumoral Prolactin expressing cells	Alpha subunit expression (% tumor cells)	CAM5.2 cytoplasmic expression (% tumor cells)	CAM5.2 fibrous bodies (% tumor cells)	FSH expression (% tumor cells)	LH expression (% tumor cells)	Ki67 proliferative index	idats	Brain tumor methylation classifer match (score > 0.9) (v12.5)	Age (at first surgery)	Sex	Maximum tumor diameter (cm)	Knosp grade	Acromegaly	Treatments prior to surgery	Follow-up (days)	Event (0 = no tumor detected; 1 = tumor detected)	Primary or Recurrent
PitNET1	dense	+	-	-	moderate	80	few(>0%, <3%)	10	50	5	0	0	low(<1%)	12345_P001	no_match	56	M	3.43	4	YES	NO	NA	NA	primary
PitNET2	dense	+	+	-	strong	90	many(3-5%)	90	30	20	0	0	low(<1%)	NA	NA	63	F	1.22	2	YES	NO	NA	NA	primary
PitNET3	dense	+	+	-	strong	80	none(0%)	60	40	1	0	0	medium(1-3%)	12345_P003	DNS_A	54	M	4.46	4	YES	NO	NA	NA	primary
PitNET4	dense	+	+	-	strong	70	many(3-5%)	100	90	20	0	0	medium(1-3%)	12345_P004	DNS_A	54	F	2.19	3	YES	NO	NA	NA	primary
PitNET5	dense	+	+	-	moderate	60	many(3-5%)	50	60	5	0	0	medium(1-3%)	12345_P005	DNS_A	47	M	1.35	2	YES	NO	162	0	primary
PitNET6	dense	+	+	-	strong	90	many(3-5%)	70	80	5	0	0	medium(1-3%)	12345_P006	DNS_B	33	M	1.51	1	YES	NO	NA	NA	primary
PitNET7	dense	+	-	-	moderate	70	many(3-5%)	40	0	0	0	0	low(<1%)	12345_P007	DNS_B	64	F	1.53	0	YES	NO	172	0	primary
PitNET8	dense	+	+	-	moderate	30	few(>0%, <3%)	10	80	1	0	0	medium(1-3%)	12345_P008	no_match	33	F	2.23	1	YES	NO	194	0	primary
PitNET9	dense	+	-	-	moderate	40	many(3-5%)	80	100	10	NA	NA	medium(1-3%)	12345_P009	DNS_B	46	M	1.57	1	YES	NO	278	0	primary
PitNET10	dense	+	+	-	moderate	70	none(0%)	30	80	1	0	0	medium(1-3%)	NA	NA	49	F	1.68	0	YES	NO	175	0	primary
PitNET11	dense	+	+	-	strong	50	few(>0%, <3%)	80	60	50	0	0	medium(1-3%)	NA	NA	36	M	3.75	4	YES	NO	NA	NA	primary
PitNET12	dense	+	+	-	strong	100	few(>0%, <3%)	30	90	1	0	0	medium(1-3%)	NA	NA	64	M	1.67	2	YES	NO	553	1	primary
PitNET13	dense	+	-	-	strong	60	many(3-5%)	40	50	5	0	0	medium(1-3%)	12345_P013	DNS_B	31	F	1.59	2	YES	NO	476	0	primary
PitNET14	dense	+	-	-	strong	90	many(3-5%)	40	60	20	0	0	low(<1%)	12345_P014	DNS_B	58	F	1.16	0	YES	NO	182	0	primary
PitNET15	dense	+	+	-	strong	90	many(3-5%)	30	70	10	0	0	medium(1-3%)	NA	NA	35	F	1.36	1	YES	NO	NA	NA	primary
PitNET16	dense	+	+	-	strong	80	many(3-5%)	80	40	5	0	0	medium(1-3%)	NA	NA	54	F	0.9	0	YES	NO	180	0	primary
PitNET17	dense	+	+	-	strong	100	few(>0%, <3%)	60	30	5	0	0	low(<1%)	NA	NA	51	F	0.66	0	YES	NO	170	0	primary
PitNET18	dense	+	+	-	moderate	80	none(0%)	70	40	10	0	0	low(<1%)	NA	NA	55	M	2.07	2	YES	NO	NA	NA	primary
PitNET19	dense	+	+	-	strong	100	none(0%)	100	100	0	0	0	low(<1%)	NA	NA	34	F	1.38	1	YES	SSA	NA	NA	primary
PitNET20	dense	+	+	-	strong	90	few(>0%, <3%)	90	100	5	0	0	high(>3%)	NA	NA	37	F	1.38	1	YES	NO	NA	NA	primary
PitNET21	dense	+	-	-	strong	80	none(0%)	80	80	20	0	0	medium(1-3%)	12345_P021	DNS_B	63	F	1.18	0	YES	NO	159	0	primary
PitNET22	dense	+	+	-	strong	70	none(0%)	90	0	0	0	0	medium(1-3%)	12345_P022	DNS_A	30	F	1.77	0	YES	NO	731	0	primary
PitNET23	dense	+	+	-	strong	90	many(3-5%)	100	70	1	0	0	low(<1%)	NA	NA	64	M	1.31	1	YES	NO	48	0	primary
PitNET24	dense	+	+	-	moderate	60	few(>0%, <3%)	60	100	0	0	0	low(<1%)	NA	NA	27	F	1.56	1	YES	NO	203	0	primary
PitNET25	dense	+	-	-	strong	100	few(>0%, <3%)	50	80	30	0	0	medium(1-3%)	12345_P025	DNS_B	54	F	1.15	1	YES	NO	365	0	primary
PitNET26	dense	+	+	-	strong	90	few(>0%, <3%)	100	50	10	20	0	low(<1%)	12345_P026	DNS_A	54	F	1.9	4	YES	SSA	179	0	primary
PitNET27	dense	+	+	-	strong	90	few(>0%, <3%)	100	0	0	0	0	low(<1%)	12345_P027	DNS_A	40	F	1.3	1	YES	NO	104	0	primary
PitNET28	dense	+	+	-	strong	90	many(3-5%)	100	80	1	0	0	low(<1%)	NA	NA	32	M	1.97	NA	YES	NO	NA	NA	primary
PitNET29	dense	+	+	-	moderate	80	few(>0%, <3%)	90	90	10	3	0	medium(1-3%)	NA	NA	51	F	NA	NA	YES	NO	213	0	primary
PitNET30	dense	+	+	-	strong	80	few(>0%, <3%)	70	80	0	0	0	low(<1%)	NA	NA	48	F	2.83	2	YES	NO	77	0	primary
PitNET31	dense	+	+	-	strong	100	few(>0%, <3%)	100	100	0	0	0	medium(1-3%)	NA	NA	27	F	1.39	1	YES	NO	299	0	primary
PitNET32	dense	+	-	-	strong	90	none(0%)	100	30	50	NA	NA	low(<1%)	12345_P032	DNS_B	57	F	NA	NA	YES	SSA	155	0	primary
PitNET33	dense	+	+	-	strong	100	none(0%)	60	90	5	0	0	medium(1-3%)	NA	NA	41	M	NA	NA	YES	NO	NA	NA	primary
PitNET34	dense	+	+	-	strong	100	none(0%)	100	0	0	0	3	low(<1%)	12345_P034	DNS_A	25	M	2.6	2	YES	NO	NA	NA	primary
PitNET35	dense	+	+	-	moderate	90	few(>0%, <3%)	80	70	0	1	0	medium(1-3%)	NA	NA	30	M	1.7	2	YES	NO	108	1	primary
PitNET36	dense	+	+	-	strong	90	many(3-5%)	100	90	5	0	0	low(<1%)	NA	NA	54	F	0.8	NA	YES	NO	191	0	primary
PitNET37	dense	+	+	-	strong	100	many(3-5%)	100	90	10	0	10	low(<1%)	12345_P037	DNS_A	58	F	1.2	NA	YES	NO	1117	0	primary
PitNET38	dense	+	+	-	strong	70	many(3-5%)	60	70	30	0	0	low(<1%)	NA	NA	78	M	3.01	2	YES	NO	986	0	primary
PitNET39	dense	+	+	-	strong	80	none(0%)	80	90	1	0	0	medium(1-3%)	12345_P039	DNS_A	40	M	1.4	NA	YES	NO	NA	NA	primary
PitNET40	dense	+	+	-	moderate	80	many(3-5%)	60	40	60	0	0	medium(1-3%)	12345_P040	DNS_A	42	F	1.5	NA	YES	NO	NA	NA	primary
PitNET41	dense	+	-	-	strong	70	many(3-5%)	60	80	20	0	0	high(>3%)	12345_P041	DNS_B	63	F	1.8	NA	YES	NO	444	0	primary
PitNET42	dense	+	+	-	strong	90	many(3-5%)	90	60	40	0	0	medium(1-3%)	NA	NA	31	F	NA	NA	YES	NO	209	0	primary
PitNET43	dense	+	+	-	moderate	90	few(>0%, <3%)	60	40	60	0	0	medium(1-3%)	NA	NA	52	M	NA	NA	YES	NO	1739	0	primary
PitNET44	dense	+	-	-	strong	90	many(3-5%)	90	50	50	0	0	medium(1-3%)	12345_P044	DNS_B	46	F	2	NA	YES	NO	NA	NA	primary
PitNET45	dense	+	-	-	strong	90	many(3-5%)	90	90	50	0	0	low(<1%)	12345_P045	DNS_B	53	M	1.2	NA	YES	NO	NA	NA	primary
PitNET46	dense	+	-	-	moderate	80	many(3-5%)	90	90	40	0	0	medium(1-3%)	12345_P046	DNS_B	35	M	1.2	NA	YES	NO	213	0	primary
PitNET47	dense	+	+	-	strong	90	many(3-5%)	90	30	5	0	0	low(<1%)	NA	NA	50	M	1.5	NA	YES	NO	NA	NA	primary
PitNET48	dense	+	+	-	strong	80	none(0%)	100	70	1	0	0	high(>3%)	NA	NA	46	M	1.3	NA	YES	NO	NA	NA	primary
PitNET49	dense	+	+	-	strong	90	many(3-5%)	30	100	0	0	3	low(<1%)	NA	NA	64	F	1.2	NA	YES	NO	1783	0	primary
PitNET50	dense	+	+	-	strong	100	many(3-5%)	30	90	5	0	0	medium(1-3%)	NA	NA	29	F	1.54	NA	YES	NO	135	0	primary
PitNET51	dense	+	+	-	strong	90	none(0%)	90	90	1	0	0	medium(1-3%)	NA	NA	28	F	3.1	NA	YES	NO	1385	1	primary
PitNET52	dense	+	+	-	strong	90	many(3-5%)	90	0	0	0	0	low(<1%)	NA	NA	53	F	2.25	3	YES	NO	1589	0	primary
PitNET53	dense	+	+	-	strong	80	few(>0%, <3%)	70	90	5	0	3	medium(1-3%)	NA	NA	40	F	1.8	NA	YES	NO	152	0	primary
PitNET54	sparse	+	-	-	weak	50	few(>0%, <3%)	NA	0	100	0	0	high(>3%)	NA	NA	31	F	1.4	NA	YES	NO	1560	0	primary
PitNET55	sparse	+	-	-	no	30	many(3-5%)	0	0	100	0	0	medium(1-3%)	NA	NA	60	F	1.1	NA	YES	NO	NA	NA	primary
PitNET56	sparse	+	-	-	weak	50	none(0%)	60	0	100	0	0	medium(1-3%)	12345_P056	SPA	68	F	NA	NA	YES	NO	272	1	primary
PitNET57	sparse	+	-	-	no	50	few(>0%, <3%)	10	3	90	0	0	high(>3%)	12345_P057	SPA	51	M	1	NA	YES	NO	NA	NA	primary
PitNET58	sparse	+	-	-	no	10	none(0%)	20	0	90	0	0	medium(1-3%)	NA	NA	55	F	1.4	NA	YES	NO	157	0	primary
PitNET59	sparse	+	-	-	weak	50	many(3-5%)	40	0	80	0	0	low(<1%)	NA	NA	66	F	NA	NA	YES	surgery	NA	NA	recurrent
PitNET60	sparse	+	-	-	weak	10	few(>0%, <3%)	0	0	90	0	0	medium(1-3%)	NA	NA	34	F	NA	NA	YES	surgery	1083	1	recurrent
PitNET61	sparse	+	-	-	weak	10	many(3-5%)	0	0	100	0	0	high(>3%)	NA	NA	26	F	NA	NA	YES	NO	NA	NA	primary
PitNET62	sparse	+	-	-	weak	20	few(>0%, <3%)	10	0	90	0	0	medium(1-3%)	NA	NA	39	F	1.17	1	YES	NO	NA	NA	primary
PitNET63	dense	+	+	-	moderate	100	many(3-5%)	NA	90	1	0	0	medium(1-3%)	NA	NA	30	F	1.7	2	YES	NO	223	0	primary
PitNET64	sparse	+	-	-	weak	1	many(3-5%)	5	0	100	0	0	medium(1-3%)	12345_P064	SPA	54	M	2.27	3	YES	NO	554	0	primary
PitNET65	sparse	+	-	-	weak	10	none(0%)	10	0	80	0	0	medium(1-3%)	NA	NA	55	M	1.2	0	YES	NO	36	0	primary
PitNET66	sparse	+	-	-	weak	20	many(3-5%)	0	0	80	0	0	medium(1-3%)	NA	NA	48	F	0.47	0	YES	NO	390	0	primary
PitNET67	sparse	+	-	-	weak	30	many(3-5%)	5	0	100	0	0	medium(1-3%)	NA	NA	44	F	1.31	0	YES	NO	532	1	primary
PitNET68	sparse	+	-	-	weak	10	many(3-5%)	0	0	80	0	0	medium(1-3%)	12345_P068	SPA	51	F	2.14	3	YES	NO	189	0	primary
PitNET69	sparse	+	-	-	weak	40	many(3-5%)	20	0	90	0	0	low(<1%)	NA	NA	40	F	1.29	2	YES	NO	306	0	primary
PitNET70	dense	+	-	-	moderate	60	many(3-5%)	40	30	70	0	0	medium(1-3%)	12345_P070	DNS_B	49	M	1.22	2	YES	NO	NA	NA	primary
PitNET71	sparse	+	-	-	weak	20	few(>0%, <3%)	10	1	90	0	0	medium(1-3%)	NA	NA	32	F	3.79	2	YES	DA	139	0	primary
PitNET72	sparse	+	-	-	weak	10	none(0%)	0	0	90	NA	NA	medium(1-3%)	NA	NA	34	F	1.25	1	YES	surgery	NA	NA	recurrent
PitNET73	sparse	+	-	-	weak	0	few(>0%, <3%)	1	0	90	0	0	medium(1-3%)	NA	NA	59	F	1.4	1	YES	NO	NA	NA	primary
PitNET74	sparse	+	-	-	no	0	many(3-5%)	10	0	100	NA	NA	low(<1%)	12345_P074	SPA	33	F	0.87	2	YES	surgery	110	1	recurrent
PitNET75	sparse	+	-	-	weak	70	none(0%)	50	0	90	0	0	low(<1%)	NA	NA	32	F	1.72	0	YES	surgery	NA	NA	recurrent
PitNET76	dense	+	-	-	strong	60	many(3-5%)	20	30	50	NA	NA	medium(1-3%)	12345_P076	DNS_B	48	F	1.38	3	YES	NO	NA	NA	primary
PitNET77	sparse	+	-	-	weak	10	many(3-5%)	0	0	100	NA	NA	high(>3%)	NA	NA	48	M	1.82	3	YES	NO	NA	NA	primary
PitNET78	sparse	+	-	-	weak	5	none(0%)	5	0	80	NA	NA	low(<1%)	NA	NA	62	M	2.53	4	YES	NO	NA	NA	primary
PitNET79	sparse	+	-	-	weak	30	many(3-5%)	0	0	80	0	0	medium(1-3%)	NA	NA	32	F	1.72	4	YES	SSA	NA	NA	primary
PitNET80	sparse	+	-	-	weak	5	few(>0%, <3%)	1	0	100	0	0	medium(1-3%)	NA	NA	86	M	1.32	1	YES	NO	NA	NA	primary
PitNET81	sparse	+	-	-	weak	5	few(>0%, <3%)	1	0	100	0	0	medium(1-3%)	NA	NA	46	F	3.4	NA	YES	NO	NA	NA	primary
PitNET82	sparse	+	-	-	weak	20	many(3-5%)	10	0	100	0	0	high(>3%)	NA	NA	29	F	0.9	NA	YES	NO	1086	0	primary
PitNET83	dense	+	+	-	strong	50	few(>0%, <3%)	NA	0	0	0	0	medium(1-3%)	NA	NA	64	F	0.6	NA	YES	NO	189	0	primary
PitNET84	dense	+	-	-	strong	90	few(>0%, <3%)	NA	40	60	NA	NA	medium(1-3%)	NA	NA	60	F	0.92	1	YES	NO	NA	NA	primary
PitNET85	dense	+	+	-	strong	90	few(>0%, <3%)	NA	70	0	0	0	medium(1-3%)	NA	NA	60	M	1.61	2	YES	NO	NA	NA	primary
PitNET86	dense	+	+	-	strong	90	none(0%)	90	80	1	0	0	medium(1-3%)	NA	NA	67	F	1.19	3	YES	NO	NA	NA	primary
PitNET87	dense	+	-	-	strong	60	few(>0%, <3%)	90	30	50	0	0	medium(1-3%)	NA	NA	66	F	NA	NA	YES	surgery	372	0	recurrent
PitNET88	dense	+	+	-	strong	60	few(>0%, <3%)	0	90	5	0	5	medium(1-3%)	NA	NA	53	F	0.9	NA	YES	NO	523	0	primary
PitNET89	dense	+	+	-	strong	50	few(>0%, <3%)	100	70	30	0	0	medium(1-3%)	NA	NA	56	M	NA	NA	YES	surgery	183	0	recurrent
PitNET90	dense	+	+	-	strong	50	few(>0%, <3%)	40	60	10	0	0	low(<1%)	NA	NA	69	F	2.1	NA	YES	SSA	234	0	primary
PitNET91	sparse	+	-	-	no	60	many(3-5%)	50	0	100	0	0	medium(1-3%)	NA	NA	24	F	1	NA	YES	surgery	188	0	recurrent
PitNET92	dense	+	+	-	strong	80	many(3-5%)	NA	40	10	0	0	medium(1-3%)	NA	NA	36	M	1.5	NA	YES	NO	90	1	primary
PitNET93	sparse	+	-	-	weak	5	many(3-5%)	NA	0	90	0	0	high(>3%)	NA	NA	50	M	2.5	NA	YES	NO	630	0	primary
PitNET94	sparse	+	-	-	no	1	many(3-5%)	5	1	90	0	0	medium(1-3%)	NA	NA	39	M	1.03	2	YES	NO	NA	NA	primary
PitNET95	dense	+	-	-	moderate	70	many(3-5%)	NA	30	5	0	0	medium(1-3%)	NA	NA	72	F	1.2	NA	YES	NO	NA	NA	primary
PitNET96	dense	+	+	-	strong	100	few(>0%, <3%)	100	100	1	0	0	medium(1-3%)	NA	NA	53	F	0.7	NA	YES	NO	193	0	primary
PitNET97	sparse	+	-	-	weak	20	none(0%)	NA	1	100	NA	NA	high(>3%)	NA	NA	68	M	1.9	3	YES	NO	250	1	primary
PitNET98	dense	+	+	-	strong	70	none(0%)	NA	0	1	0	30	medium(1-3%)	NA	NA	41	F	0.86	NA	YES	NO	NA	NA	primary
PitNET99	dense	+	-	-	strong	80	few(>0%, <3%)	NA	30	1	0	0	low(<1%)	NA	NA	57	M	1.2	0	YES	SSA	NA	NA	primary
PitNET100	dense	+	+	-	strong	80	many(3-5%)	NA	60	1	0	0	medium(1-3%)	NA	NA	69	F	1.2	NA	YES	NO	NA	NA	primary
